# Supplementary material for: Delphi Analysis: Optimizing Anatomy Teaching and Ultrasound Training for Botulinum Neurotoxin Type A Injection in Spasticity and Dystonia
Source: Toxins (Basel). 2024 Aug 21;16(8):371. doi: 10.3390/toxins16080371 (PMC11359033; doi:10.3390/toxins16080371)
Supplement: Supplementary file 1 [file toxins-16-00371-s001.zip]

Archive with 3 entries (2 files):
- toxins-3025285-supplementary/toxins-3025285-supplementary/
- toxins-3025285-supplementary/toxins-3025285-supplementary/Table S1_16Aug24_FINAL.pdf
- toxins-3025285-supplementary/toxins-3025285-supplementary/Table S2_16Aug24_FINAL.pdf
